# Supplementary material for: New insights on Galectin-9 expression in cancer prognosis: An updated systemic review and meta-analysis
Source: PLoS One. 2025 Mar 26;20(3):e0320441. doi: 10.1371/journal.pone.0320441 (PMC11940609; doi:10.1371/journal.pone.0320441)
Supplement: S1 File — (XLSX) [file pone.0320441.s007.xlsx]

## Sheet: 工作表1
Study reviewed	Included	Reason(s) for rejection
Knudsen AM, Rudkjøbing SJ, Sørensen MD, Dahlrot RH, Kristensen BW. Expression and Prognostic Value of the Immune Checkpoints Galectin-9 and PD-L1 in Glioblastomas. J Neuropathol Exp Neurol. 2021;80(6):541-551. doi:10.1093/jnen/nlab041	Yes
Yoshikawa K, Ishida M, Yanai H, Tsuta K, Sekimoto M, Sugie T. Prognostic significance of the expression levels of T-cell immunoglobulin mucin-3 and its ligand galectin-9 for relapse-free survival in triple-negative breast cancer. Oncol Lett. 2022;23(6):197. doi:10.3892/ol.2022.13318	Yes
Choi S Il, Seo K woo, Kook MC, Kim CG, Kim YW, Cho SJ. Prognostic value of tumoral expression of galectin-9 in gastric cancer. The Turkish Journal of Gastroenterology. 2017;28(3):166-170. doi:10.5152/tjg.2017.16346	Yes
Hou N, Ma J, Li W, Zhao L, Gao Q, Mai L. T‑cell immunoglobulin and mucin domain‑containing protein‑3 and galectin‑9 protein expression: Potential prognostic significance in esophageal squamous cell carcinoma for Chinese patients. Oncol Lett. Published online October 16, 2017. doi:10.3892/ol.2017.7188	Yes
Jiang J, Jin MS, Kong F, et al. Decreased Galectin-9 and Increased Tim-3 Expression Are Related to Poor Prognosis in Gastric Cancer. PLoS One. 2013;8(12):e81799. doi:10.1371/journal.pone.0081799	Yes
Wang Y, Zhao E, Zhang Z, Zhao G, Cao H. Association between Tim‑3 and Gal‑9 expression and gastric cancer prognosis. Oncol Rep. Published online August 6, 2018. doi:10.3892/or.2018.6627	Yes
Fu H, Liu Y, Xu L, et al. Galectin-9 predicts postoperative recurrence and survival of patients with clear-cell renal cell carcinoma. Tumor Biology. 2015;36(8):5791-5799. doi:10.1007/s13277-015-3248-y	Yes
Jikuya R, Kishida T, Sakaguchi M, et al. Galectin-9 expression as a poor prognostic factor in patients with renal cell carcinoma. Cancer Immunology, Immunotherapy. 2020;69(10):2041-2051. doi:10.1007/s00262-020-02608-6	Yes
Liu Y, Liu Z, Fu Q, et al. Galectin-9 as a prognostic and predictive biomarker in bladder urothelial carcinoma. Urologic Oncology: Seminars and Original Investigations. 2017;35(6):349-355. doi:10.1016/j.urolonc.2017.02.008	Yes
Gu C jiang, Wu H, Sheng C yi, Ni Q chao. [Expression and prognostic value of galectin-9 in hepatocellular carcinoma patients]. Zhonghua Yi Xue Za Zhi. 2013;93(26):2025-2028.	Yes
Jiao J, Jiao D, Yang F, et al. Galectin-9 expression predicts poor prognosis in hepatitis B virus-associated hepatocellular carcinoma. Aging. 2022;14(4):1879-1890. doi:10.18632/aging.203909	Yes
Kong F, Jin M, Cao D, Jia Z, Liu Y, Jiang J. Galectin-3 not Galectin-9 as a candidate prognosis marker for hepatocellular carcinoma. PeerJ. 2020;8:e9949. doi:10.7717/peerj.9949	Yes
Sideras K, Biermann K, Yap K, et al. Tumor cell expression of immune inhibitory molecules and tumor-infiltrating lymphocyte count predict cancer-specific survival in pancreatic and ampullary cancer. Int J Cancer. 2017;141(3):572-582. doi:10.1002/ijc.30760	Yes
Sideras K, de Man RA, Harrington SM, et al. Circulating levels of PD-L1 and Galectin-9 are associated with patient survival in surgically treated Hepatocellular Carcinoma independent of their intra-tumoral expression levels. Sci Rep. 2019;9(1):10677. doi:10.1038/s41598-019-47235-z	Yes
Zhang ZY, Dong JH, Chen YW, et al. Galectin-9 Acts as a Prognostic Factor with Antimetastatic Potential in Hepatocellular Carcinoma. Asian Pacific Journal of Cancer Prevention. 2012;13(6):2503-2509. doi:10.7314/APJCP.2012.13.6.2503	Yes
Chen P, Zhang L, Zhang W, et al. Galectin-9-based immune risk score model helps to predict relapse in stage I–III small cell lung cancer. J Immunother Cancer. 2020;8(2):e001391. doi:10.1136/jitc-2020-001391	Yes
He Y, Jia K, Dziadziuszko R, et al. Galectin-9 in non-small cell lung cancer. Lung Cancer. 2019;136:80-85. doi:10.1016/j.lungcan.2019.08.014	Yes
Beyer S, Wehrmann M, Meister S, et al. Galectin-8 and -9 as prognostic factors for cervical cancer. Arch Gynecol Obstet. 2022;306(4):1211-1220. doi:10.1007/s00404-022-06449-9	Yes
Labrie M, De Araujo LOF, Communal L, Mes-Masson AM, St-Pierre Y. Tissue and plasma levels of galectins in patients with high grade serous ovarian carcinoma as new predictive biomarkers. Sci Rep. 2017;7(1):13244. doi:10.1038/s41598-017-13802-5	Yes
Schulz H, Kuhn C, Hofmann S, et al. Overall Survival of Ovarian Cancer Patients Is Determined by Expression of Galectins-8 and -9. Int J Mol Sci. 2018;19(1):323. doi:10.3390/ijms19010323	Yes
Beyer S, Wehrmann M, Meister S, et al. Expression of Intracellular Galectin-8 and -9 in Endometrial Cancer. Int J Mol Sci. 2024;25(13):6907. doi:10.3390/ijms25136907	Yes
Grosset AA, Labrie M, Vladoiu MC, Yousef EM, Gaboury L, St-Pierre Y. Galectin signatures contribute to the heterogeneity of breast cancer and provide new prognostic information and therapeutic targets. Oncotarget. 2016;7(14):18183-18203. doi:10.18632/oncotarget.7784	Yes
Ohue Y, Kurose K, Nozawa R, et al. Survival of Lung Adenocarcinoma Patients Predicted from Expression of PD-L1, Galectin-9, and XAGE1 (GAGED2a) on Tumor Cells and Tumor-Infiltrating T Cells. Cancer Immunol Res. 2016;4(12):1049-1060. doi:10.1158/2326-6066.CIR-15-0266	Yes
Ahmed HA, Nafady A, Ahmed EH, et al. CXC chemokine ligand 13 and galectin-9 plasma levels collaboratively provide prediction of disease activity and progression-free survival in chronic lymphocytic leukemia. Ann Hematol. 2024;103(3):781-792. doi:10.1007/s00277-023-05540-8	Yes
Alimu X, Zhang J, Pang N, et al. Galectin‐9 and myeloid‐derived suppressor cell as prognostic indicators for chronic lymphocytic leukemia. Immun Inflamm Dis. 2023;11(5). doi:10.1002/iid3.853	Yes
Bojarska-Junak A, Kowalska W, Chocholska S, et al. Prognostic Potential of Galectin-9 mRNA Expression in Chronic Lymphocytic Leukemia. Cancers (Basel). 2023;15(22):5370. doi:10.3390/cancers15225370	Yes
Melief SM, Visconti VV, Visser M, van Diepen M, Kapiteijn EH, van den Berg JH, Haanen JB, Smit VT, Oosting J, van der Burg SH, Verdegaal EM. Long-term Survival and Clinical Benefit from Adoptive T-cell Transfer in Stage IV Melanoma Patients Is Determined by a Four-Parameter Tumor Immune Signature. Cancer Immunol Res. 2017 Feb;5(2):170-179. doi: 10.1158/2326-6066.CIR-16-0288. Epub 2017 Jan 10. PMI…	Yes
Wang Y, Sun J, Ma C, Gao W, Song B, Xue H, Chen W, Chen X, Zhang Y, Shao Q, Wang Q, Zhao L, Liu J, Wang X, Wang H, Zhang Y, Yang M, Qu X. Reduced Expression of Galectin-9 Contributes to a Poor Outcome in Colon Cancer by Inhibiting NK Cell Chemotaxis Partially through the Rho/ROCK1 Signaling Pathway. PLoS One. 2016 Mar 30;11(3):e0152599. doi: 10.1371/journal.pone.0152599. PMID: 27028892; PMCID: PM…	Yes
Schulkens IA, Heusschen R, van den Boogaart V, van Suylen RJ, Dingemans AM, Griffioen AW, Thijssen VL. Galectin expression profiling identifies galectin-1 and Galectin-9Δ5 as prognostic factors in stage I/II non-small cell lung cancer. PLoS One. 2014 Sep 26;9(9):e107988. doi: 10.1371/journal.pone.0107988. PMID: 25259711; PMCID: PMC4178059.	Yes
Y. Zhang, D. Deng, W. Yin, J. Luo, J. Liu, C. Xie, et al. Relationship Between Tim-3 and Galectin-9 Expression Levels, Clinical Pathological Characteristics, and Prognosis in Patients After Radical Resection of Colorectal Cancer Sichuan Da Xue Xue Bao Yi Xue Ban 2024 Vol. 55 Issue 2 Pages 375-382	No	Poor statistical quality
Anand, P., Guillaumet-Adkins, A., Dimitrova, V., Yun, H., Drier, Y., Sotudeh, N., ... & Knoechel, B. (2021). Single-cell RNA-seq reveals developmental plasticity with coexisting oncogenic states and immune evasion programs in ETP-ALL. Blood, The Journal of the American Society of Hematology, 137(18), 2463-2480.	No	Non clinical study
Bacigalupo, M. L., Manzi, M., Rabinovich, G. A., & Troncoso, M. F. (2013). Hierarchical and selective roles of galectins in hepatocarcinogenesis, liver fibrosis and inflammation of hepatocellular carcinoma. World journal of gastroenterology: WJG, 19(47), 8831.	No	Non clinical study
Chang, H., Xu, Q., Li, J., Li, M., Zhang, Z., Ma, H., & Yang, X. (2021). Lactate secreted by PKM2 upregulation promotes Galectin-9-mediated immunosuppression via inhibiting NF-κB pathway in HNSCC. Cell Death & Disease, 12(8), 725.	No	Non clinical study
Chen, Z., Dong, D., Zhu, Y., Pang, N., & Ding, J. (2021). The role of Tim‐3/Galectin‐9 pathway in T‐cell function and prognosis of patients with human papilloma virus‐associated cervical carcinoma. The FASEB Journal, 35(3), e21401.	No	Non clinical study
Heusschen, R., Griffioen, A. W., & Thijssen, V. L. (2013). Galectin-9 in tumor biology: a jack of multiple trades. Biochimica et Biophysica Acta (BBA)-Reviews on Cancer, 1836(1), 177-185.	No	Non clinical study
Kageshita, T., Kashio, Y., Yamauchi, A., Seki, M., Abedin, M. J., Nishi, N., ... & Hirashima, M. (2002). Possible role of galectin‐9 in cell aggregation and apoptosis of human melanoma cell lines and its clinical significance. International journal of cancer, 99(6), 809-816.	No	Non clinical study
Liang, M., Ueno, M., Oomizu, S., Arikawa, T., Shinonaga, R., Zhang, S., ... & Hirashima, M. (2008). Galectin-9 expression links to malignant potential of cervical squamous cell carcinoma. Journal of cancer research and clinical oncology, 134, 899-907.	No	Non clinical study
Liang MY, Lu YM, Zhang Y, Zhang SL. [Serum galectin-9 in cervical cancer]. Zhonghua Yi Xue Za Zhi. 2008 Oct 28;88(39):2783-5. Chinese. PMID: 19080456.	No	Poor statistical quality
Liu, Z. Y., Meng, N. H., Cao, P. P., Jia, Y., Wang, H., Zhang, Y. H., ... & Fu, R. (2023). Bone marrow‐derived mesenchymal stem cells inhibit NK cell function via Tim‐3/galectin‐9 in multiple myeloma patients. Clinical and Translational Medicine, 13(3).	No	Non clinical study
Sun, X. F., & Dai, S. Y. (2020). The significance of Galectin-1 and Galectin-9 expression in endometrial carcinoma. Gynecologic and Obstetric Investigation, 85(1), 34-40.	No	Missing clinical outcomes of interest
Si, S. J., Barrett, D., & Wertheim, G. (2020). Uniform TIM 3 and galectin 9 positivity on immunohistochemistry staining of tumor specimen at diagnosis in pediatric patients with Ewing sarcoma. Cancer Research, 80(16_Supplement), 454-454.	No	Missing clinical outcomes of interest
Mestre Durán, C., Hidalgo, S., Ferreras, C., Uranga, C., Clares, L., Navarro Zapata, A., ... & Pérez-Martínez, A. (2021). Expression of infiltrating bone marrow natural killer cell receptors in pediatric acute leukemia.	No	Missing clinical outcomes of interest
Mendieta-Carmona, V., Delgado-López, G., Reyes-Leyva, J., Gutiérrez-Quiroz, C. T., Vazquez-Zamora, V. J., Picazo-Mendoza, D. A., ... & Vallejo-Ruiz, V. (2023). Galectin-9 Expression is Correlated to Cervical Squamous Cell Carcinoma Progression and Overall Survival. OncoTargets and Therapy, 891-904.	No	Poor statistical quality/ Missing clinical outcomes of interest
Liang, Y., Chen, J., Zhang, Y., & Zhang, W. (2015). Expression of galectin-9 mRNA in hepatocellular carcinoma. International Journal of Clinical and Experimental Pathology, 8(11), 15100.	No	Missing clinical outcomes of interest
Liang, T., Wang, X., Wang, F., Feng, E., & You, G. (2019). Galectin-9: a predictive biomarker negatively regulating immune response in glioma patients. World Neurosurgery, 132, e455-e462.	No	Missing clinical outcomes of interest
Giudice, V., Serio, B., Ferrara, I., Manzo, P., Gorrese, M., Pepe, R., ... & Selleri, C. (2022). Clinical efficacy of azacytidine and venetoclax and prognostic impact of Tim-3 and galectin-9 in acute myeloid leukemia and high-risk myelodysplastic syndromes: A single-center real-life experience. Frontiers in Pharmacology, 13, 1052060.	No	Missing clinical outcomes of interest
Dama, P., Tang, M., Fulton, N., Kline, J., & Liu, H. (2019). Gal9/Tim-3 expression level is higher in AML patients who fail chemotherapy. Journal for immunotherapy of cancer, 7, 1-7.	No	Missing clinical outcomes of interest
Yang R, Sun L, Li CF, Wang YH, Yao J, Li H, Yan M, Chang WC, Hsu JM, Cha JH, Hsu JL, Chou CW, Sun X, Deng Y, Chou CK, Yu D, Hung MC. Galectin-9 interacts with PD-1 and TIM-3 to regulate T cell death and is a target for cancer immunotherapy. Nat Commun. 2021 Feb 5;12(1):832. doi: 10.1038/s41467-021-21099-2. PMID: 33547304; PMCID: PMC7864927.	No	Non clinical study
Weng J, Liu S, Zhou Q, Xu W, Xu M, Gao D, Shen Y, Yi Y, Shi Y, Dong Q, Zhou C, Ren N. Intratumoral PPT1-positive macrophages determine immunosuppressive contexture and immunotherapy response in hepatocellular carcinoma. J Immunother Cancer. 2023 Jun;11(6):e006655. doi: 10.1136/jitc-2022-006655. PMID: 37385725; PMCID: PMC10314632.	No	Non clinical study
Morishita A, Nomura K, Tani J, Fujita K, Iwama H, Takuma K, Nakahara M, Tadokoro T, Oura K, Chiyo T, Fujihara S, Niki T, Hirashima M, Nishiyama A, Himoto T, Masaki T. Galectin‑9 suppresses the tumor growth of colon cancer in vitro and in vivo. Oncol Rep. 2021 Jun;45(6):105. doi: 10.3892/or.2021.8056. Epub 2021 Apr 28. PMID: 33907832; PMCID: PMC8072828.	No	Non clinical study
Zhang Y, Xue S, Hao Q, Liu F, Huang W, Wang J. Galectin-9 and PSMB8 overexpression predict unfavorable prognosis in patients with AML. J Cancer. 2021 May 19;12(14):4257-4263. doi: 10.7150/jca.53686. PMID: 34093826; PMCID: PMC8176406.	No	Missing clinical outcomes of interest
Enninga EAL, Chatzopoulos K, Butterfield JT, Sutor SL, Leontovich AA, Nevala WK, Flotte TJ, Markovic SN. CD206-positive myeloid cells bind galectin-9 and promote a tumor-supportive microenvironment. J Pathol. 2018 Aug;245(4):468-477. doi: 10.1002/path.5093. Epub 2018 Jun 28. PMID: 29732570; PMCID: PMC6935353.	No	Non clinical study
Lee BH, Park Y, Kim JH, Kang KW, Lee SJ, Kim SJ, Kim BS. Prognostic Value of Galectin-9 Relates to Programmed Death-Ligand 1 in Patients With Multiple Myeloma. Front Oncol. 2021 Jun 14;11:669817. doi: 10.3389/fonc.2021.669817. PMID: 34195077; PMCID: PMC8238373.	No	Missing clinical outcomes of interest
Okoye I, Xu L, Motamedi M, Parashar P, Walker JW, Elahi S. Galectin-9 expression defines exhausted T cells and impaired cytotoxic NK cells in patients with virus-associated solid tumors. J Immunother Cancer. 2020 Dec;8(2):e001849. doi: 10.1136/jitc-2020-001849. PMID: 33310773; PMCID: PMC7735134.	No	Missing clinical outcomes of interest
Markalunas EG, Arnold DH, Funkhouser AT, Martin JC, Shtutman M, Edenfield WJ, Blenda AV. Correlation Analysis of Genetic Mutations and Galectin Levels in Breast Cancer Patients. Genes (Basel). 2024 Jun 20;15(6):818. doi: 10.3390/genes15060818. PMID: 38927753; PMCID: PMC11203217.	No	Non clinical study
Cho SJ, Kook MC, Lee JH, Shin JY, Park J, Bae YK, Choi IJ, Ryu KW, Kim YW. Peroxisome proliferator-activated receptor γ upregulates galectin-9 and predicts prognosis in intestinal-type gastric cancer. Int J Cancer. 2015 Feb 15;136(4):810-20. doi: 10.1002/ijc.29056. Epub 2014 Jul 7. PMID: 24976296.	No	Non clinical study
Zhou J, Jiang Y, Zhang H, Chen L, Luo P, Li L, Zhao J, Lv F, Zou D, Zhang Y, Jing Z. Clinicopathological implications of TIM3+ tumor-infiltrating lymphocytes and the miR-455-5p/Galectin-9 axis in skull base chordoma patients. Cancer Immunol Immunother. 2019 Jul;68(7):1157-1169. doi: 10.1007/s00262-019-02349-1. Epub 2019 Jun 13. PMID: 31197461; PMCID: PMC11028388.	No	Missing clinical outcomes of interest
Zhu Q, Yang Y, Chen K, Zhang Q, Huang Y, Jian S. Diffuse large B-cell lymphoma: the significance of CD8+ tumor-infiltrating lymphocytes exhaustion mediated by TIM3/Galectin-9 pathway. J Transl Med. 2024 Feb 18;22(1):174. doi: 10.1186/s12967-024-05002-3. PMID: 38369502; PMCID: PMC10874540.	No	Non clinical study
Irie A, Yamauchi A, Kontani K, Kihara M, Liu D, Shirato Y, Seki M, Nishi N, Nakamura T, Yokomise H, Hirashima M. Galectin-9 as a prognostic factor with antimetastatic potential in breast cancer. Clin Cancer Res. 2005 Apr 15;11(8):2962-8. doi: 10.1158/1078-0432.CCR-04-0861. PMID: 15837748.	No	Missing clinical outcomes of interest
Fan Y, Li T, Xu L, Kuang T. Comprehensive Analysis of Immunoinhibitors Identifies LGALS9 and TGFBR1 as Potential Prognostic Biomarkers for Pancreatic Cancer. Comput Math Methods Med. 2020 Sep 30;2020:6138039. doi: 10.1155/2020/6138039. PMID: 33062039; PMCID: PMC7545442.	No	Non clinical study
Sim J, Park J, Kim S, Hwang S, Sung K, Lee JE, Yang S, Cho K, Lee S, Moon JS, Ahn J, Lim J. Association of Tim-3/Gal-9 Axis with NLRC4 Inflammasome in Glioma Malignancy: Tim-3/Gal-9 Induce the NLRC4 Inflammasome. Int J Mol Sci. 2022 Feb 12;23(4):2028. doi: 10.3390/ijms23042028. PMID: 35216164; PMCID: PMC8878774.	No	Non clinical study
Qi Y, Chang Y, Wang Z, Chen L, Kong Y, Zhang P, Liu Z, Zhou Q, Chen Y, Wang J, Bai Q, Xia Y, Liu L, Zhu Y, Xu L, Dai B, Guo J, Wang Y, Xu J, Zhang W. Tumor-associated macrophages expressing galectin-9 identify immunoevasive subtype muscle-invasive bladder cancer with poor prognosis but favorable adjuvant chemotherapeutic response. Cancer Immunol Immunother. 2019 Dec;68(12):2067-2080. doi: 10.1007…	No	Missing clinical outcomes of interest
Kageshita T, Kashio Y, Yamauchi A, Seki M, Abedin MJ, Nishi N, Shoji H, Nakamura T, Ono T, Hirashima M. Possible role of galectin-9 in cell aggregation and apoptosis of human melanoma cell lines and its clinical significance. Int J Cancer. 2002 Jun 20;99(6):809-16. doi: 10.1002/ijc.10436. PMID: 12115481.	No	Non clinical study
Zhang R, Chen S, Luo TT, Qu JH. [Significance of Tim-3 and Its Ligand Galectin-9 in Th1/Th2 Imbalance in Patients with Multiple Myeloma]. Zhongguo Shi Yan Xue Ye Xue Za Zhi. 2023 Dec;31(6):1764-1770. Chinese. doi: 10.19746/j.cnki.issn.1009-2137.2023.06.025. PMID: 38071058.	No	Missing clinical outcomes of interest
Filho GVM, Costa GJ, Martins MR, Torres LC. Circulating levels of galectin-9 are a potential biomarker of survival in advanced non-small-cell lung cancer. J Surg Oncol. 2024 Sep;130(4):913-918. doi: 10.1002/jso.27758. Epub 2024 Jul 24. PMID: 39047056.	No	Missing clinical outcomes of interest
Chan SW, Kallarakkal TG, Abraham MT. Changed expression of E-cadherin and galectin-9 in oral squamous cell carcinomas but lack of potential as prognostic markers. Asian Pac J Cancer Prev. 2014;15(5):2145-52. doi: 10.7314/apjcp.2014.15.5.2145. PMID: 24716948.	No	Missing clinical outcomes of interest
Data extraction performed by: Chun Yan SO, Yusong LI
Date of extraction: until 1 Dec 2024
